# Supplementary material for: Characterization of the Rotating Exercise Quantification System (REQS), a novel Drosophila exercise quantification apparatus
Source: PLoS One. 2017 Oct 10;12(10):e0185090. doi: 10.1371/journal.pone.0185090 (PMC5634558; doi:10.1371/journal.pone.0185090)
Supplement: S1 File — These files contain the data used in the analyses presented. (ZIP) [file pone.0185090.s003.zip]

Archive with 9 entries (8 files):
- Table1_raw_data.xlsx
- __MACOSX/
- __MACOSX/._Table1_raw_data.xlsx
- Table2_raw_data.xlsx
- __MACOSX/._Table2_raw_data.xlsx
- Table4A_raw_data.xlsx
- __MACOSX/._Table4A_raw_data.xlsx
- Table4B_raw_data.xlsx
- __MACOSX/._Table4B_raw_data.xlsx
