# Supplementary material for: Characterization of the Rotating Exercise Quantification System (REQS), a novel Drosophila exercise quantification apparatus
Source: PLoS One. 2017 Oct 10;12(10):e0185090. doi: 10.1371/journal.pone.0185090 (PMC5634558; doi:10.1371/journal.pone.0185090)
Supplement: S1 File — These files contain the data used in the analyses presented. (ZIP) [file pone.0185090.s003.zip › Table1_raw_data.xlsx]

## Sheet: Sheet1
Activity	Line	Sex	Treatment
663.5	48	M	1
282.5	48	M	1
486	48	M	1
555	48	M	1
254.5	48	M	1
351.5	48	M	1
601.5	48	M	1
434	48	M	1
686.5	48	M	1
682	48	M	1
550.5	48	F	1
391	48	F	1
255.5	48	F	1
437	48	F	1
435	48	F	1
360.5	48	F	1
332.5	48	F	1
280	48	F	1
473	48	F	1
440	48	F	1
1170.5	73	M	1
880	73	M	1
853	73	M	1
827.5	73	M	1
1299	73	M	1
891.5	73	M	1
977	73	M	1
1119	73	M	1
1032.5	73	M	1
553.5	73	M	1
732.5	73	F	1
546	73	F	1
780.5	73	F	1
478.5	73	F	1
472	73	F	1
726.5	73	F	1
674	73	F	1
778	73	F	1
747.5	73	F	1
711	73	F	1
441	100	M	1
827	100	M	1
331.5	100	M	1
802	100	M	1
1478	100	M	1
983.5	100	M	1
1192.5	100	M	1
1213	100	M	1
917	100	M	1
520	100	M	1
361	100	F	1
756	100	F	1
857.5	100	F	1
559.5	100	F	1
689.5	100	F	1
601	100	F	1
621.5	100	F	1
801.5	100	F	1
1154.5	100	F	1
697	100	F	1
361.5	181	M	1
153.5	181	M	1
111.5	181	M	1
126.5	181	M	1
127	181	M	1
135.5	181	M	1
352.5	181	M	1
112	181	M	1
184	181	M	1
485.5	181	M	1
267.5	181	F	1
551.5	181	F	1
196	181	F	1
198.5	181	F	1
227	181	F	1
207	181	F	1
398.5	181	F	1
328	181	F	1
296.5	181	F	1
254.5	181	F	1
292	48	M	0
250	48	M	0
250	48	M	0
215	48	M	0
23	48	M	0
393	48	M	0
493	48	M	0
325	48	M	0
215	48	M	0
461	48	M	0
489	48	F	0
306	48	F	0
152	48	F	0
306	48	F	0
312	48	F	0
214	48	F	0
227	48	F	0
169	48	F	0
325	48	F	0
214	48	F	0
582	73	M	0
391	73	M	0
459	73	M	0
548	73	M	0
516	73	M	0
503	73	M	0
554	73	M	0
645	73	M	0
287	73	M	0
131	73	M	0
310	73	F	0
310	73	F	0
240	73	F	0
286	73	F	0
119	73	F	0
252	73	F	0
255	73	F	0
337	73	F	0
338	73	F	0
270	73	F	0
45	100	M	0
381	100	M	0
234	100	M	0
118	100	M	0
327	100	M	0
353	100	M	0
240	100	M	0
177	100	M	0
243	100	M	0
179	100	M	0
1	100	F	0
106	100	F	0
59	100	F	0
17	100	F	0
23	100	F	0
176	100	F	0
33	100	F	0
48	100	F	0
397	100	F	0
142	100	F	0
10	181	M	0
13	181	M	0
1	181	M	0
2	181	M	0
10	181	M	0
32	181	M	0
69	181	M	0
5	181	M	0
33	181	M	0
409	181	M	0
209	181	F	0
6	181	F	0
10	181	F	0
9	181	F	0
60	181	F	0
0	181	F	0
191	181	F	0
245	181	F	0
114	181	F	0
116	181	F	0
