# Supplementary material for: Characterization of the Rotating Exercise Quantification System (REQS), a novel Drosophila exercise quantification apparatus
Source: PLoS One. 2017 Oct 10;12(10):e0185090. doi: 10.1371/journal.pone.0185090 (PMC5634558; doi:10.1371/journal.pone.0185090)
Supplement: S1 File — These files contain the data used in the analyses presented. (ZIP) [file pone.0185090.s003.zip › Table2_raw_data.xlsx]

## Sheet: Sheet1
Line	Activity	Sex	Treatment
48	101	F	0
48	119	F	0
48	24	F	0
48	4.75	F	0
48	33.5	F	0
48	124	F	0
48	28.9	F	0
48	56.7	F	0
48	75.2	F	0
48	94	F	0
48	94	F	1
48	62.9	F	1
48	103	F	1
48	106	F	1
48	116	F	1
48	117	F	1
48	186	F	1
48	106	F	1
48	121	F	1
48	90	F	1
48	50.4	M	0
48	178	M	0
48	123	M	0
48	136	M	0
48	155	M	0
48	96	M	0
48	107	M	0
48	101	M	0
48	183	M	0
48	215	M	0
48	154	M	1
48	199	M	1
48	98.8	M	1
48	137	M	1
48	136	M	1
48	194	M	1
48	132	M	1
48	163	M	1
48	165	M	1
48	208	M	1
73	162	F	0
73	131	F	0
73	129	F	0
73	107	F	0
73	20	F	0
73	102	F	0
73	111	F	0
73	28.8	F	0
73	117	F	0
73	176	F	0
73	88	F	1
73	174	F	1
73	125	F	1
73	131	F	1
73	164	F	1
73	163	F	1
73	125	F	1
73	143	F	1
73	114	F	1
73	155	F	1
73	5	M	0
73	133	M	0
73	126	M	0
73	163	M	0
73	131	M	0
73	191	M	0
73	169	M	0
73	201	M	0
73	196	M	0
73	153	M	0
73	97	M	1
73	122	M	1
73	137	M	1
73	180	M	1
73	165	M	1
73	156	M	1
73	123	M	1
73	219	M	1
73	145	M	1
73	192	M	1
100	176	F	0
100	96.5	F	0
100	85.5	F	0
100	93.2	F	0
100	153	F	0
100	86.8	F	0
100	68.5	F	0
100	79.6	F	0
100	166	F	0
100	118	F	0
100	158	F	1
100	108	F	1
100	94.1	F	1
100	146	F	1
100	190	F	1
100	162	F	1
100	162	F	1
100	46.5	F	1
100	130	F	1
100	153	F	1
100	137	M	0
100	126	M	0
100	77	M	0
100	92.4	M	0
100	136	M	0
100	126	M	0
100	121	M	0
100	50.2	M	0
100	163	M	0
100	216	M	0
100	174	M	1
100	206	M	1
100	139	M	1
100	115	M	1
100	133	M	1
100	284	M	1
100	127	M	1
100	118	M	1
100	164	M	1
100	208	M	1
181	103	F	0
181	74	F	0
181	4.37	F	0
181	42.5	F	0
181	118	F	0
181	1.24	F	0
181	136	F	0
181	111	F	0
181	160	F	0
181	112	F	0
181	121	F	1
181	84.7	F	1
181	97	F	1
181	118	F	1
181	182	F	1
181	152	F	1
181	133	F	1
181	71.2	F	1
181	170	F	1
181	132	F	1
181	113	M	0
181	3	M	0
181	2.47	M	0
181	6.89	M	0
181	4	M	0
181	175	M	0
181	2.65	M	0
181	161	M	0
181	151	M	0
181	85.9	M	0
181	109	M	1
181	82.4	M	1
181	50.7	M	1
181	95.4	M	1
181	22.7	M	1
181	167	M	1
181	152	M	1
181	218	M	1
181	233	M	1
181	103	M	1
