# Supplementary material for: Characterization of the Rotating Exercise Quantification System (REQS), a novel Drosophila exercise quantification apparatus
Source: PLoS One. 2017 Oct 10;12(10):e0185090. doi: 10.1371/journal.pone.0185090 (PMC5634558; doi:10.1371/journal.pone.0185090)
Supplement: S1 File — These files contain the data used in the analyses presented. (ZIP) [file pone.0185090.s003.zip › Table4A_raw_data.xlsx]

## Sheet: Sheet1
Activity	Line	Sex
292	48	M
250	48	M
250	48	M
215	48	M
23	48	M
393	48	M
493	48	M
325	48	M
215	48	M
461	48	M
489	48	F
306	48	F
152	48	F
306	48	F
312	48	F
214	48	F
227	48	F
169	48	F
325	48	F
214	48	F
582	73	M
391	73	M
459	73	M
548	73	M
516	73	M
503	73	M
554	73	M
645	73	M
287	73	M
131	73	M
310	73	F
310	73	F
240	73	F
286	73	F
119	73	F
252	73	F
255	73	F
337	73	F
338	73	F
270	73	F
45	100	M
381	100	M
234	100	M
118	100	M
327	100	M
353	100	M
240	100	M
177	100	M
243	100	M
179	100	M
1	100	F
106	100	F
59	100	F
17	100	F
23	100	F
176	100	F
33	100	F
48	100	F
397	100	F
142	100	F
10	181	M
13	181	M
1	181	M
2	181	M
10	181	M
32	181	M
69	181	M
5	181	M
33	181	M
409	181	M
209	181	F
6	181	F
10	181	F
9	181	F
60	181	F
0	181	F
191	181	F
245	181	F
114	181	F
116	181	F
