# Supplementary material for: Characterization of the Rotating Exercise Quantification System (REQS), a novel Drosophila exercise quantification apparatus
Source: PLoS One. 2017 Oct 10;12(10):e0185090. doi: 10.1371/journal.pone.0185090 (PMC5634558; doi:10.1371/journal.pone.0185090)
Supplement: S1 File — These files contain the data used in the analyses presented. (ZIP) [file pone.0185090.s003.zip › Table4B_raw_data.xlsx]

## Sheet: Sheet1
Activity	Line	Sex
663.5	48	M
282.5	48	M
486	48	M
555	48	M
254.5	48	M
351.5	48	M
601.5	48	M
434	48	M
686.5	48	M
682	48	M
550.5	48	F
391	48	F
255.5	48	F
437	48	F
435	48	F
360.5	48	F
332.5	48	F
280	48	F
473	48	F
440	48	F
1170.5	73	M
880	73	M
853	73	M
827.5	73	M
1299	73	M
891.5	73	M
977	73	M
1119	73	M
1032.5	73	M
553.5	73	M
732.5	73	F
546	73	F
780.5	73	F
478.5	73	F
472	73	F
726.5	73	F
674	73	F
778	73	F
747.5	73	F
711	73	F
441	100	M
827	100	M
331.5	100	M
802	100	M
1478	100	M
983.5	100	M
1192.5	100	M
1213	100	M
917	100	M
520	100	M
361	100	F
756	100	F
857.5	100	F
559.5	100	F
689.5	100	F
601	100	F
621.5	100	F
801.5	100	F
1154.5	100	F
697	100	F
361.5	181	M
153.5	181	M
111.5	181	M
126.5	181	M
127	181	M
135.5	181	M
352.5	181	M
112	181	M
184	181	M
485.5	181	M
267.5	181	F
551.5	181	F
196	181	F
198.5	181	F
227	181	F
207	181	F
398.5	181	F
328	181	F
296.5	181	F
254.5	181	F
